# Supplementary material for: Seasonal Dynamics of Fungi Associated with Healthy and Diseased Pinus sylvestris Needles in Northern Europe
Source: Microorganisms. 2021 Aug 17;9(8):1757. doi: 10.3390/microorganisms9081757 (PMC8400686; doi:10.3390/microorganisms9081757)
Supplement: Supplementary file 1 [file microorganisms-09-01757-s001.zip]

Archive with 1 entries (1 files):
- microorganisms-1345783-supplementary.pdf
